# Supplementary material for: Crystallization of Lithium Zeolites onto Foamed Geopolymers
Source: Materials (Basel). 2025 Nov 25;18(23):5310. doi: 10.3390/ma18235310 (PMC12692886; doi:10.3390/ma18235310)
Supplement: Supplementary file 1 [file materials-18-05310-s001.zip]

Archive with 1 entries (1 files):
- materials-3942112-supplementary.pdf
